# Supplementary material for: Functional expression, purification and reconstitution of the recombinant phosphate transporter Pho89 of Saccharomyces cerevisiae
Source: FEBS J. 2013 Jan 28;280(3):965–75. doi: 10.1111/febs.12090 (PMC3633241; doi:10.1111/febs.12090)
Supplement: Supplementary file 1 [file febs0280-0965-SD1.zip]

Archive with 1 entries (1 files):
- febs12090-sup-0001-FigsS1-S4.pdf
